# Supplementary material for: Potential of Titanium Pins Coated with Fibroblast Growth Factor-2–Calcium Phosphate Composite Layers to Reduce the Risk of Impaired Bone–Pin Interface Strength in the External Fixation of Distal Radius Fractures
Source: J Clin Med. 2024 May 22;13(11):3040. doi: 10.3390/jcm13113040 (PMC11172767; doi:10.3390/jcm13113040)
Supplement: Supplementary file 1 [file jcm-13-03040-s001.zip]

Archive with 1 entries (1 files):
- jcm-2954397-supplementary.pdf
